# Supplementary material for: Pathophysiological Response to SARS-CoV-2 Infection Detected by Infrared Spectroscopy Enables Rapid and Robust Saliva Screening for COVID-19
Source: Biomedicines. 2022 Feb 1;10(2):351. doi: 10.3390/biomedicines10020351 (PMC8962262; doi:10.3390/biomedicines10020351)
Supplement: Supplementary file 1 [file biomedicines-10-00351-s001.zip]

Archive with 1 entries (1 files):
- biomedicines-1556059-supplementary.pdf
